# Supplementary material for: Picture Novelty Influences Response Selection and Inhibition: The Role of the In-Group Bias and Task-Difficulty
Source: PLoS One. 2016 Oct 27;11(10):e0165470. doi: 10.1371/journal.pone.0165470 (PMC5082877; doi:10.1371/journal.pone.0165470)
Supplement: S2 Data — (XLSX) [file pone.0165470.s002.xlsx]

## Sheet: RT
sNo	gender_of_participants	old_cong_fem	old_cong_male	old_incong_fem	old_incong_male	new_cong_fem	new_cong_male	new_incong_fem	new_incong_male
1	MALE	497.331	459.093	515.188	563.834	493.413	492.775	539.311	567.289
2	MALE	506.224	474.01	553.442	563.044	494.143	499.506	543.998	514.147
3	MALE	417.656	452.692	419.778	481.871	428.359	489.216	501.19	472.334
4	MALE	482.66	540.462	537.83	587.061	548.594	527.048	519.584	549.949
5	MALE	480.799	456.52	567.786	503.926	466.456	446.215	550.401	517.924
6	MALE	515.033	501.35	535.211	576.076	516.051	531.593	598.242	560.755
7	MALE	463.291	458.345	533.638	531.516	452.618	482.331	568.595	542.434
8	MALE	524.177	498.765	550.011	533.11	511.201	495.971	572.696	534.78
9	MALE	514.8	536.069	542.44	552.969	538.964	551.531	566.003	568.162
10	MALE	487.943	432.011	549.788	455.185	547.199	449.444	525.585	469.529
11	FEMALE	534.304	494.741	536.193	493.744	553.962	556.901	522.776	572.569
12	FEMALE	449.917	439.339	437.333	518.347	526.283	481.276	522.82	468.125
13	FEMALE	438.185	468.933	496.462	496.761	467.776	459.391	481.413	506.333
14	FEMALE	501.454	479.237	602.516	532.66	470.137	484.307	551.413	561.164
15	FEMALE	495.301	549.244	536.077	523.721	584.544	538.635	517.813	536.53
16	FEMALE	477.246	466.144	501.182	536.007	498.353	486.348	546.141	523.228
17	FEMALE	477.153	538.573	533.469	567.786	540.742	550.537	515.925	594.158
18	FEMALE	463.591	481.528	533.898	515.474	490.932	528.716	478.428	552.372
19	FEMALE	473.237	498.238	519.484	508.625	476.985	482.554	522.925	496.62
20	FEMALE	522.275	531.198	520.77	553.017	534.652	537.379	543.35	566.961

## Sheet: ERROR
sNo	gender_part	new_cong_fem	new_cong_male	new_incong_fem	new_incong_male	old_cong_fem	old_cong_male	old_incong_fem	old_incong_male
1	MALE	1	1	11	4	3	1	9	7
2	MALE	3	3	9	8	4	0	9	7
3	MALE	12	7	12	11	9	7	10	7
4	MALE	8	9	16	8	9	3	11	8
5	MALE	11	0	19	14	14	3	18	11
6	MALE	15	8	18	11	16	9	17	15
7	MALE	13	0	15	1	15	2	14	3
8	MALE	17	1	18	3	13	1	17	5
9	MALE	16	3	17	9	15	5	17	11
10	MALE	14	2	14	3	14	1	17	3
11	FEMALE	7	5	8	5	8	5	10	2
12	FEMALE	16	11	15	9	15	8	13	5
13	FEMALE	5	3	12	6	5	1	7	5
14	FEMALE	4	3	13	5	9	4	10	9
15	FEMALE	10	6	10	5	16	6	9	4
16	FEMALE	7	4	8	2	4	3	12	5
17	FEMALE	7	6	9	6	5	5	7	11
18	FEMALE	11	12	10	5	8	8	6	5
19	FEMALE	3	2	4	5	7	1	8	1
20	FEMALE	5	3	7	4	4	3	6	8
